# Supplementary material for: A new synthetic biology approach allows transfer of an entire metabolic pathway from a medicinal plant to a biomass crop
Source: eLife. 2016 Jun 14;5:e13664. doi: 10.7554/eLife.13664 (PMC4907697; doi:10.7554/eLife.13664)
Supplement: Figure 5—source data 1. — The supertransformed lines Nt-AO2-CS and Nt-AO3-CS are arranged according to their artemisinic acid content, from low to high. Fresh weight corrected response values (R/FW) for amorpha-4,11-diene were multiplied by 1,000 and expressed as Rx1000/FW. Dihydroartemisinic acid was only detectable in line Nt-AO3-CS180 at a low level of 0.03 R/FW. Asterisks mark the selected candidate lines further analyzed in the T1 generation. Lines were clustered according to artemisinic acid content using hierarchical cluster analysis based on Ward’s method. Cnd: cluster nd (artemisinic acid not detected); C1: cluster 1; C2: cluster 2; C3: cluster 3; C4: cluster 4; C5: cluster 5. Genes detected in the genomic PCR assays are numbered as follows: 1: dxr; 2: CYB5; 3: ADH1; 4: ALDH1; 5: DBR2; 0: no gene detected; ?: unclear result. nd: not detected; nm: not measured; -: not determined. Amorpha-4,11-diene values are from one measurement per line, values for artemisinic alcohol, dihydroartemisinic alcohol and artemisinic acid represent averages of three technical replicates per line. SD: standard deviation. DOI: http://dx.doi.org/10.7554/eLife.13664.011 [file elife-13664-fig5-data1.zip]

Archive with 1 entries (1 files):
- Figure 5_S1.rtf
